# Supplementary material for: CRISPRi as a Tool to Repress Multiple Copies of Extracellular Polymeric Substances (EPS)-Related Genes in the Cyanobacterium Synechocystis sp. PCC 6803
Source: Life (Basel). 2021 Nov 6;11(11):1198. doi: 10.3390/life11111198 (PMC8620461; doi:10.3390/life11111198)
Supplement: Supplementary file 1 [file life-11-01198-s001.zip]

Archive with 1 entries (1 files):
- life-1446754-supplementary.pdf
